# Supplementary material for: Cross-Platform Comparison of Untargeted and Targeted Lipidomics Approaches on Aging Mouse Plasma
Source: Sci Rep. 2018 Dec 10;8:17747. doi: 10.1038/s41598-018-35807-4 (PMC6288111; doi:10.1038/s41598-018-35807-4)
Supplement: Supplementary file 3 — Supplementary Dataset 1 [file 41598_2018_35807_MOESM3_ESM.xlsx]

## Sheet: Table S1A Untargeted LC-MS
Table S1A: Lipidomic profiling of young and old plasma using the untargeted LC-MS platform
Lipid name - Manually validated lipid names
Log fold mean change (old/young) - Log2 fold change in lipid abundance (MS count)
FDR-adjusted p-value - Two-tailed parametric Welch’s T-test P-values adjusted with Q-value correction
TAG: triacylglycerol, DAG: diacylglycerol, PC: phosphatidylcholine, PE: phosphatidylethanolamine, dMePE: dimethylPE, PI: phosphatidylinositol, LPC: lysophosphatidylcholine, LPE: lysophoshatidylethanolamine, LdMePE: lysodimethylPE, SM: sphingomyelin, CER: ceramide, CERG1: ceramide modified with one hexose, CE: cholesterol ester, MISC: miscellaneous
The 'P-' prefix is used for the 1Z-alkenyl ether (Plasmalogen) substituent, the 'O-' prefix is used to indicate the presence of an alkyl ether substituent
Some lipids elute in two distinct peaks (1) and (2)
For TAG, the position of the branches are not known
Ionization mode	Lipid class	Lipid name	Adduct	Log fold mean change (old/young)	FDR-adjusted p-value
ESI(+) MS	SM	SM(d39:1)	[M+H]+	-1.44472	0.00218205
ESI(+) MS	SM	SM(d42:1)	[M+H]+	-1.09955	0.00218205
ESI(+) MS	SM	SM(d40:2)(2)	[M+H]+	-1.03547	0.00218205
ESI(+) MS	PC	PC(16:0/18:3)	[M+H]+	-0.928847	0.00218205
ESI(+) MS	SM	SM(d42:2)(2)	[M+H]+	-0.918503	0.00218205
ESI(+) MS	TAG	TAG(16:0/12:0/18:2)	[M+NH4]+	-2.14593	0.00240233
ESI(+) MS	TAG	TAG(16:1/18:2/18:2), TAG(16:0/18:2/18:3) and TAG(16:2/18:1/18:2)	[M+NH4]+	-1.97023	0.00240233
ESI(+) MS	TAG	TAG(16:0/18:2/18:4), TAG(14:0/18:2/20:4), TAG(16:0/16:1/20:5) and TAG(16:1/18:2/18:3)	[M+NH4]+	-1.89799	0.00240233
ESI(+) MS	TAG	TAG(16:0/16:0/16:0)	[M+NH4]+	-1.817	0.00240233
ESI(+) MS	TAG	TAG(18:0/16:0/20:1) and TAG(16:0/18:1/20:0)	[M+NH4]+	-1.75571	0.00240233
ESI(+) MS	TAG	TAG(18:0/16:0/18:1)	[M+NH4]+	-1.62167	0.00240233
ESI(+) MS	TAG	TAG(16:0/16:0/18:1)	[M+NH4]+	-1.52895	0.00240233
ESI(+) MS	CER	CER(d18:1/22:0)	[M+H]+	-1.06713	0.00240233
ESI(+) MS	SM	SM(d40:1)	[M+H]+	-0.998649	0.00240233
ESI(+) MS	TAG	TAG(18:0/16:0/16:0)	[M+NH4]+	-1.67412	0.00244961
ESI(+) MS	TAG	TAG(15:0/16:0/18:2) and TAG (15:0/16:1/18:1)	[M+NH4]+	-1.61478	0.00244961
ESI(+) MS	TAG	TAG(15:0/16:0/18:1)	[M+NH4]+	-1.63669	0.00249451
ESI(+) MS	TAG	TAG(16:0/14:0/18:1)	[M+NH4]+	-1.74729	0.00275011
ESI(+) MS	TAG	TAG(16:0/18:1/22:0) and TAG(16:0/20:0/20:1)	[M+NH4]+	-1.74187	0.00275011
ESI(+) MS	TAG	TAG(16:0/14:0/16:0)	[M+NH4]+	-1.51642	0.00275011
ESI(+) MS	CER	CER(d18:1/24:0)	[M+H]+	-1.38431	0.00275011
ESI(+) MS	TAG	TAG(18:1/18:2/18:3)	[M+NH4]+	-1.51515	0.00307202
ESI(+) MS	TAG	TAG(18:1/18:1/24:0)	[M+NH4]+	-1.83781	0.00321809
ESI(+) MS	TAG	TAG(18:1/18:1/24:1) and TAG(18:1/18:2/24:0)	[M+NH4]+	-1.69124	0.00321809
ESI(+) MS	TAG	TAG(16:0/17:0/18:1)	[M+NH4]+	-1.59164	0.00321809
ESI(+) MS	TAG	TAG(16:0/18:1/22:1) and TAG(18:0/18:1/20:1)	[M+NH4]+	-1.47087	0.00321809
ESI(+) MS	TAG	TAG(15:0/18:2/18:2)	[M+NH4]+	-1.46064	0.00321809
ESI(+) MS	TAG	TAG(18:0/16:0/18:0)	[M+NH4]+	-1.41635	0.00321809
ESI(+) MS	TAG	TAG(14:0/18:1/18:1)	[M+NH4]+	-1.36921	0.00321809
ESI(+) MS	DAG	DAG(P-16:0/16:0)	[M+Na]+	-1.14949	0.00321809
ESI(+) MS	SM	SM(d41:1)	[M+H]+	-0.869555	0.00321809
ESI(+) MS	CER	CERG1(d18:1/24:1)	[M+H]+	0.742786	0.00321809
ESI(+) MS	TAG	TAG(16:0/18:1/19:0)	[M+NH4]+	-1.71853	0.00371459
ESI(+) MS	PC	PC(40:3)	[M+H]+	-0.986128	0.00371459
ESI(+) MS	PC	PC(18:0/20:2)	[M+H]+	-0.958477	0.00371459
ESI(+) MS	TAG	TAG(16:0/14:0/16:1) and TAG (12:0/16:0/18:1)	[M+NH4]+	-1.95495	0.00395258
ESI(+) MS	TAG	TAG(15:0/16:1/18:2)	[M+NH4]+	-1.88058	0.00395258
ESI(+) MS	PC	PC(42:6)(2)	[M+H]+	-1.12663	0.00395258
ESI(+) MS	TAG	TAG(16:0/17:1/18:2) and TAG (15:0/18:1/18:2)	[M+NH4]+	-1.34005	0.00402661
ESI(+) MS	TAG	TAG(16:0/14:0/18:2) and TAG (14:0/16:1/18:1)	[M+NH4]+	-1.67491	0.0041651
ESI(+) MS	TAG	TAG(18:2/18:3/20:5)	[M+NH4]+	-1.16667	0.0041651
ESI(+) MS	TAG	TAG(16:0/18:1/21:5)	[M+NH4]+	-1.85522	0.00424726
ESI(+) MS	TAG	TAG(58:12)	[M+NH4]+	-1.47274	0.00424726
ESI(+) MS	TAG	TAG(19:1/16:0/18:1) and TAG (17:0/18:1/20:1)	[M+NH4]+	-1.45717	0.00424726
ESI(+) MS	TAG	TAG(16:0/16:1/18:2)	[M+NH4]+	-1.44615	0.00424726
ESI(+) MS	TAG	TAG(16:0/18:1/21:0)	[M+NH4]+	-1.70754	0.00458632
ESI(+) MS	PC	PC(18:0/22:5)	[M+H]+	-0.875983	0.0046503
ESI(+) MS	TAG	TAG(20:1/18:1/20:1) and TAG(18:1/18:1/22:1)	[M+NH4]+	-1.32235	0.00472755
ESI(+) MS	TAG	TAG(16:0/18:1/18:3),TAG(16:1/18:1/18:2) and TAG(16:0/18:2/18:2)	[M+NH4]+	-1.21624	0.00472755
ESI(+) MS	TAG	TAG(16:0/18:1/18:2)	[M+NH4]+	-1.02165	0.00472755
ESI(+) MS	SM	SM(d41:2)(2)	[M+H]+	-0.794282	0.00472755
ESI(+) MS	TAG	TAG(16:1/18:2/18:3) and TAG(16:2/18:2/18:2)	[M+NH4]+	-1.82025	0.00490295
ESI(+) MS	TAG	TAG(18:0/16:0/17:0) and TAG(15:0/16:0/19:0)	[M+NH4]+	-1.54828	0.00490295
ESI(+) MS	TAG	TAG(O-16:0/16:0/16:0)	[M+NH4]+	-0.891281	0.00490295
ESI(+) MS	TAG	TAG(16:1/16:1/16:1) and TAG (14:0/16:1/18:2)	[M+NH4]+	-1.87571	0.00529884
ESI(+) MS	PC	PC(42:2)	[M+H]+	-0.951432	0.00540965
ESI(+) MS	TAG	TAG(52:7)	[M+NH4]+	-2.08025	0.00563785
ESI(+) MS	TAG	TAG(16:0/18:3/22:6)	[M+NH4]+	-1.8626	0.00563785
ESI(+) MS	TAG	TAG(16:0/18:2/21:5)	[M+NH4]+	-1.70069	0.00563785
ESI(+) MS	TAG	TAG(18:1/18:2/21:0) and TAG(16:0/18:2/23:1)	[M+NH4]+	-1.43854	0.00563785
ESI(+) MS	TAG	TAG(15:0/18:1/18:1) and TAG(16:0/17:1/18:1)	[M+NH4]+	-1.23121	0.00563785
ESI(+) MS	PC	PC(40:2)	[M+H]+	-1.18172	0.00563785
ESI(+) MS	TAG	TAG(18:0/18:1/18:1) and TAG(16:0/18:1/20:1)	[M+NH4]+	-1.1112	0.00563785
ESI(+) MS	PE	PE(16:0/18:2)	[M+H]+	-1.10012	0.00563785
ESI(+) MS	PC	PC(16:0/20:5)	[M+H]+	-1.08833	0.00563785
ESI(+) MS	PE	PE(18:0/18:2)	[M+H]+	-1.00016	0.00563785
ESI(+) MS	LPC	LPC(20:0)	[M+H]+	-0.797615	0.00563785
ESI(+) MS	PC	PC(18:3/18:2)	[M+H]+	-0.794691	0.00563785
ESI(+) MS	SM	SM(d33:1)	[M+H]+	-0.784206	0.00563785
ESI(+) MS	LPC	LPC(O-23:0)	[M+H]+	-0.578713	0.00563785
ESI(+) MS	LPC	LPC(22:0)	[M+H]+	-0.522328	0.00648731
ESI(+) MS	TAG	TAG(O-18:0/16:0/16:0) and TAG(O-16:0/16:0/18:0)	[M+NH4]+	-0.916429	0.00679184
ESI(+) MS	DAG	DAG(P-18:1/18:2)	[M+H]+	-0.847396	0.00679184
ESI(+) MS	TAG	TAG(O-16:0/16:0/22:6)	[M+NH4]+	-0.832716	0.00679184
ESI(+) MS	TAG	TAG(18:1/20:4/18:3)	[M+Na]+	-0.883058	0.00689006
ESI(+) MS	TAG	TAG(O-20:0/16:0/18:0) and TAG(O-18:0/16:0/20:0)	[M+NH4]+	-0.997028	0.00697167
ESI(+) MS	TAG	TAG(18:1/17:1/18:2)	[M+NH4]+	-0.871379	0.00752459
ESI(+) MS	PE	PE(36:1)	[M+H]+	-0.842258	0.00752459
ESI(+) MS	LPC	LPC(20:4)	[M+H]+	0.67758	0.00765393
ESI(+) MS	PC	PC(15:0/18:2)	[M+H]+	-0.604285	0.00811341
ESI(+) MS	TAG	TAG(O-20:0/16:0/16:0) and TAG(O-18:0/16:0/18:0)	[M+NH4]+	-1.00027	0.00818344
ESI(+) MS	CER	CERG1(d18:1/22:0)	[M+H]+	-0.607933	0.00830925
ESI(+) MS	TAG	TAG(18:1/18:2/20:5)	[M+NH4]+	-0.959493	0.00938792
ESI(+) MS	LPC	LPC(P-18:0)	[M+H]+	0.386674	0.00938792
ESI(+) MS	PE	PE(18:0/22:6)	[M+H]+	-0.811983	0.0100299
ESI(+) MS	PC	PC(P-36:5)	[M+H]+	-0.811316	0.0100299
ESI(+) MS	PE	PE(16:0/20:5)	[M+H]+	-1.54828	0.0101989
ESI(+) MS	TAG	TAG(16:0/18:2/22:6)	[M+NH4]+	-1.49019	0.0101989
ESI(+) MS	MISC	SiE(20:4)	[M+NH4]+	0.574092	0.0101989
ESI(+) MS	TAG	TAG(18:2/17:1/18:2)	[M+NH4]+	-1.13749	0.0108029
ESI(+) MS	TAG	TAG(16:0/18:1/18:1)	[M+NH4]+	-0.863764	0.0109147
ESI(+) MS	TAG	TAG(20:5/18:2/22:6)	[M+NH4]+	-0.963214	0.0110598
ESI(+) MS	PC	PC(16:0/18:2)	[M+H]+	-0.444584	0.011864
ESI(+) MS	PC	PC(O-16:0/18:2)	[M+H]+	-0.661092	0.01198
ESI(+) MS	PC	PC(18:1/18:1)	[M+Na]+	0.510903	0.0121957
ESI(+) MS	TAG	TAG(16:0/18:1/22:6)	[M+NH4]+	-1.25869	0.0122667
ESI(+) MS	PC	PC(16:0/16:1)	[M+H]+	-0.817995	0.0128346
ESI(+) MS	PC	PC(17:0/18:1)	[M+H]+	-0.579803	0.0147577
ESI(+) MS	TAG	TAG(18:1/18:3/22:6) and TAG(18:2/20:4/20:4)	[M+NH4]+	-1.00647	0.0154606
ESI(+) MS	TAG	TAG(16:1/18:2/22:6)	[M+NH4]+	-1.30701	0.0160021
ESI(+) MS	TAG	TAG(19:1/18:1/18:1), TAG(17:1/18:1/20:1) and TAG(18:1/18:2/19:0)	[M+NH4]+	-1.00414	0.0160021
ESI(+) MS	TAG	TAG(O-20:0/18:0/18:1) and TAG(O-22:0/16:0/18:1)	[M+NH4]+	-0.770146	0.0160021
ESI(+) MS	PC	PC(39:5)	[M+H]+	-0.670942	0.0160021
ESI(+) MS	PC	PC(42:6)(1)	[M+H]+	-0.587219	0.0165437
ESI(+) MS	TAG	TAG(20:1/18:2/20:1)	[M+NH4]+	-0.905755	0.0165908
ESI(+) MS	TAG	TAG(16:0/18:1/22:5)	[M+NH4]+	-0.854431	0.0165908
ESI(+) MS	TAG	TAG(O-20:0/18:2/18:2)	[M+NH4]+	-0.791961	0.0165908
ESI(+) MS	PC	PC(37:1)	[M+H]+	-0.665226	0.0165908
ESI(+) MS	PC	PC(17:0/18:2)	[M+H]+	-0.542141	0.0165908
ESI(+) MS	SM	SM(d32:1)	[M+H]+	-0.539972	0.0165908
ESI(+) MS	PC	PC(O-32:1)	[M+H]+	-0.532021	0.0165908
ESI(+) MS	PC	PC(18:2/18:2)	[M+H]+	-0.60134	0.0182863
ESI(+) MS	CE	CE(20:4)	[M+NH4]+	0.416581	0.0182863
ESI(+) MS	TAG	TAG(O-20:0/16:0/18:1) and TAG(O-18:0/18:0/18:1)	[M+NH4]+	-0.722446	0.0189793
ESI(+) MS	PC	PC(18:0/20:5)	[M+H]+	-0.714226	0.0189856
ESI(+) MS	PE	PE(P-18:0/18:2)	[M+H]+	-0.601962	0.0189856
ESI(+) MS	TAG	TAG(O-16:0/16:0/18:1)	[M+NH4]+	-0.613304	0.0191465
ESI(+) MS	SM	SM(d38:1)	[M+H]+	-0.492329	0.0191465
ESI(+) MS	PC	PC(O-18:0/18:2)	[M+H]+	-0.526426	0.0194549
ESI(-) MS	LPE	LdMePE(20:4)	[M-H]-	0.935506	0.0194549
ESI(+) MS	PC	PC(O-38:2)	[M+H]+	-0.523638	0.0195138
ESI(+) MS	TAG	TAG(O-20:0/18:1/20:1)	[M+NH4]+	-0.687255	0.0196961
ESI(+) MS	PI	PI(16:0/20:4)	[M+H]+	-0.742727	0.0220492
ESI(+) MS	PC	PC(19:0/18:2)	[M+H]+	-0.53749	0.0232816
ESI(+) MS	PE	PE(O-40:5)	[M+H]+	-0.668486	0.0235008
ESI(+) MS	PC	PC(16:0/18:1)	[M+H]+	-0.485691	0.0235008
ESI(+) MS	PC	PC(18:1/22:6)	[M+H]+	0.506104	0.0237527
ESI(+) MS	TAG	TAG(18:0/18:1/20:4)	[M+NH4]+	-0.819116	0.0261558
ESI(+) MS	TAG	TAG(O-20:0/18:1/18:1), TAG(O-22:1/16:0/18:1) and TAG(O-18:0/20:1/18:1)	[M+NH4]+	-0.68071	0.0261558
ESI(+) MS	PC	PC(14:0/18:2)	[M+H]+	-0.567267	0.0262881
ESI(+) MS	LPC	LPC(24:0)	[M+H]+	-0.409651	0.0272961
ESI(+) MS	PC	PC(P-34:2)	[M+H]+	-0.520299	0.0275202
ESI(+) MS	SM	SM(d41:2)(1)	[M+H]+	-0.493917	0.0275202
ESI(+) MS	SM	SM(d35:1)	[M+H]+	-0.455385	0.0275875
ESI(+) MS	CE	CE(22:5)	[M+NH4]+	-0.551816	0.0280682
ESI(+) MS	TAG	TAG(O-18:0/18:2/20:1), TAG(O-20:0/18:2/18:1) and TAG(O-22:1/18:2/16:0)	[M+NH4]+	-0.628396	0.0281137
ESI(+) MS	TAG	TAG(20:1/18:1/20:3), TAG(20:1/18:2/20:2) and TAG(18:1/18:3/22:1)	[M+NH4]+	-0.710471	0.0282049
ESI(+) MS	TAG	TAG(O-18:0/16:0/18:1) and TAG(O-16:0/18:0/18:1)	[M+NH4]+	-0.615723	0.0282049
ESI(+) MS	PE	PE(P-16:0/18:2)	[M+H]+	-0.571107	0.0294791
ESI(+) MS	LPE	LPE(18:2)	[M+H]+	-0.54392	0.0294859
ESI(+) MS	PC	PC(45:11)	[M+H]+	-0.684707	0.0295996
ESI(+) MS	TAG	TAG(18:1/22:5/22:6)	[M+NH4]+	-0.836665	0.0299112
ESI(+) MS	PE	PE(16:0/22:6)	[M+H]+	-0.680605	0.0299112
ESI(+) MS	TAG	TAG(O-16:0/18:1/18:1)	[M+NH4]+	-0.589097	0.0299112
ESI(+) MS	PC	PC(41:6)	[M+H]+	-0.45383	0.0299112
ESI(+) MS	PC	PC(O-42:6)	[M+H]+	-0.429466	0.0299112
ESI(+) MS	PC	PC(42:8)	[M+H]+	0.620406	0.031157
ESI(+) MS	LPC	LPC(19:0)	[M+H]+	-0.429779	0.0318925
ESI(+) MS	SM	SM(d34:2)	[M+H]+	-0.393917	0.0320045
ESI(+) MS	PC	PC(O-40:6)(1)	[M+H]+	-0.395248	0.0326389
ESI(+) MS	PC	PC(O-32:0)	[M+H]+	-0.3544	0.0327592
ESI(+) MS	PC	PC(18:0/18:2)	[M+H]+	-0.454177	0.0335131
ESI(+) MS	PE	PE(40:8)	[M+H]+	-0.94886	0.0336816
ESI(+) MS	CE	CE(20:5)	[M+NH4]+	-0.64361	0.0342853
ESI(+) MS	TAG	TAG(16:1/16:1/18:2)	[M+NH4]+	-1.51267	0.0346503
ESI(+) MS	PC	PC(18:0/20:4)	[M+H]+	0.38214	0.0363001
ESI(+) MS	PE	PE(O-18:0/18:2)	[M+H]+	-0.548252	0.0374719
ESI(+) MS	PE	PE(18:1/18:2)	[M+H]+	-0.571333	0.0391362
ESI(+) MS	PC	PC(20:0/20:4)	[M+H]+	-0.49914	0.0391362
ESI(+) MS	PE	PE(O-42:6)	[M+H]+	-0.472018	0.0391362
ESI(+) MS	SM	SM(d34:1)	[M+H]+	-0.308466	0.0410154
ESI(+) MS	PC	PC(38:1)	[M+H]+	-0.445114	0.0415486
ESI(+) MS	DAG	DAG(18:1/18:2)	[M+NH4]+	-0.615602	0.0426715
ESI(+) MS	PC	PC(37:2)	[M+H]+	-0.417753	0.0434745
ESI(+) MS	PC	PC(16:0/17:1) and PC(15:0/18:1)	[M+H]+	-0.537956	0.0443258
ESI(+) MS	PC	PC(O-34:0)	[M+H]+	-0.332536	0.0460387
ESI(+) MS	PE	PE(O-40:6)	[M+H]+	-0.46926	0.0480798
ESI(+) MS	PC	PC(31:0)	[M+H]+	-0.407742	0.0488413
ESI(+) MS	TAG	TAG(18:1/17:1/18:1)	[M+NH4]+	-0.614035	0.0495975
ESI(+) MS	PE	PE(P-20:0/22:6)	[M+H]+	-0.409085	0.0495975
ESI(+) MS	TAG	TAG(18:1/20:4/22:6)	[M+NH4]+	-0.480959	0.0552414
ESI(+) MS	PE	PE(P-18:0/22:6)	[M+H]+	-0.415016	0.0553869
ESI(+) MS	PI	PI(18:0/22:6)	[M+H]+	-0.394982	0.0563488
ESI(+) MS	PC	PC(18:0/18:1)	[M+H]+	-0.382075	0.0565208
ESI(+) MS	TAG	TAG(18:1/18:1/21:5)	[M+NH4]+	-0.725689	0.0590422
ESI(+) MS	TAG	TAG(18:1/18:2/22:5)	[M+NH4]+	-0.700572	0.0595268
ESI(+) MS	PC	PC(P-36:2)(1)	[M+H]+	-0.352917	0.0595268
ESI(+) MS	TAG	TAG(20:1/18:2/22:6)	[M+NH4]+	-0.833531	0.0595383
ESI(+) MS	TAG	TAG(18:2/18:2/22:6)	[M+Na]+	-0.550215	0.0597775
ESI(+) MS	SM	SM(d34:0)	[M+H]+	-0.388936	0.0597775
ESI(+) MS	PC	PC(18:0/16:0)	[M+H]+	-0.347651	0.0624354
ESI(+) MS	CE	CE(22:6)	[M+NH4]+	0.41025	0.0624354
ESI(+) MS	PE	PE(16:0/20:4)	[M+H]+	-0.350267	0.0675213
ESI(+) MS	SM	SM(d36:1)	[M+H]+	-0.306022	0.0676809
ESI(-) MS	PI	PI(16:0/18:2)	[M-H]-	-0.826522	0.0682438
ESI(+) MS	PC	PC(16:0/16:0)	[M+H]+	-0.329233	0.0695965
ESI(+) MS	PC	PC(P-16:0/22:6)	[M+H]+	-0.394444	0.072077
ESI(-) MS	PI	PI(16:0/18:1)	[M-H]-	-0.883116	0.0725341
ESI(+) MS	LPC	LPC(O-20:0)	[M+H]+	-0.319462	0.0745865
ESI(+) MS	LPE	LPE(18:1)	[M+H]+	0.299574	0.0748477
ESI(+) MS	PC	PC(O-16:0/22:6)	[M+H]+	-0.345894	0.0828219
ESI(+) MS	TAG	TAG(19:1/18:1/18:2)	[M+NH4]+	-0.552343	0.0832262
ESI(+) MS	TAG	TAG(O-16:0/18:1/18:2)	[M+NH4]+	-0.456816	0.0838251
ESI(+) MS	PC	PC(P-36:2)(2)	[M+H]+	-0.31839	0.0838251
ESI(+) MS	PE	PE(P-16:0/22:6)	[M+H]+	-0.371818	0.0840133
ESI(+) MS	PC	PC(37:3)(2)	[M+H]+	-0.282498	0.087001
ESI(+) MS	TAG	TAG(O-16:0/18:2/18:2)	[M+NH4]+	-0.455007	0.0871448
ESI(+) MS	LPC	LPC(22:5)	[M+H]+	-0.380859	0.0871448
ESI(+) MS	TAG	TAG(18:0/18:1/22:5)	[M+NH4]+	-0.542006	0.0879298
ESI(+) MS	TAG	TAG(20:1/18:1/18:2)	[M+NH4]+	-0.478791	0.0879823
ESI(+) MS	PE	PE(18:0/20:4)	[M+H]+	-0.293977	0.0885498
ESI(+) MS	LPC	LPC(O-18:0)	[M+H]+	-0.213753	0.0902169
ESI(+) MS	TAG	TAG(18:1/22:4/22:6)	[M+NH4]+	-0.397809	0.0950006
ESI(+) MS	PE	PE(P-18:1/18:2)	[M+H]+	-0.382395	0.0950006
ESI(+) MS	PC	PC(39:3)	[M+H]+	-0.392089	0.0963172
ESI(+) MS	TAG	TAG(O-18:0/18:1/18:2)	[M+NH4]+	-0.419788	0.0983143
ESI(+) MS	PC	PC(17:0/14:1)	[M+H]+	-0.135482	0.0983143
ESI(+) MS	LPC	LPC(20:2)	[M+H]+	0.326909	0.0983143
ESI(-) MS	PI	PI(18:1/20:4)	[M-H]-	0.609779	0.100123
ESI(+) MS	TAG	TAG(18:1/18:1/18:1) , TAG(18:0/18:1/18:2) and TAG(16:0/18:2/20:1)	[M+NH4]+	-0.455783	0.100833
ESI(+) MS	LPE	LPE(16:0)	[M+H]+	-0.290192	0.102138
ESI(+) MS	TAG	TAG(20:1/18:2/18:2) and TAG(20:3/18:1/18:1)	[M+NH4]+	-0.425971	0.103208
ESI(+) MS	TAG	TAG(18:1/18:2/22:6)	[M+NH4]+	-0.511778	0.106266
ESI(+) MS	PC	PC(O-42:7)	[M+H]+	-0.284416	0.106275
ESI(+) MS	PC	PC(16:0/22:6)	[M+H]+	-0.261242	0.109849
ESI(-) MS	PI	PI(16:0/22:6)	[M-H]-	-0.717204	0.110192
ESI(+) MS	TAG	TAG(18:1/18:2/20:4)	[M+NH4]+	-0.625362	0.113646
ESI(+) MS	PC	PC(18:1/20:3)	[M+H]+	0.320796	0.116521
ESI(-) MS	LPE	LdMePE(22:6)	[M-H]-	0.522654	0.116521
ESI(+) MS	CE	CE(18:3)	[M+NH4]+	-0.359058	0.123266
ESI(+) MS	SM	SM(d38:2)	[M+H]+	-0.258393	0.125189
ESI(-) MS	PI	PI(18:0/18:1)	[M-H]-	-0.528036	0.133623
ESI(+) MS	CE	CE(18:2)	[M+NH4]+	-0.20018	0.140563
ESI(+) MS	PC	PC(36:6)	[M+H]+	-0.323148	0.142665
ESI(+) MS	LPE	LPE(18:0)	[M+H]+	-0.206577	0.142665
ESI(-) MS	LPE	LdMePE(18:1)	[M-H]-	0.533988	0.144606
ESI(-) MS	PI	PI(18:0/18:2)	[M-H]-	-0.495442	0.153149
ESI(+) MS	PC	PC(37:6)	[M+H]+	-0.269002	0.153149
ESI(+) MS	LPC	LPC(17:1)	[M+H]+	0.228683	0.15871
ESI(+) MS	PC	PC(18:0/20:3)	[M+H]+	-0.219754	0.165013
ESI(+) MS	PC	PC(20:1/22:6)	[M+H]+	0.265221	0.167018
ESI(+) MS	PC	PC(17:0/20:4)	[M+H]+	0.224853	0.167762
ESI(-) MS	PI	PI(18:0/22:5)	[M-H]-	-0.665344	0.168926
ESI(+) MS	PC	PC(18:0/22:6)	[M+H]+	-0.223562	0.171586
ESI(+) MS	LPC	LPC(20:1)	[M+H]+	0.2465	0.174503
ESI(+) MS	PC	PC(38:4)	[M+H]+	-0.234435	0.17811
ESI(+) MS	SM	SM(d42:4)	[M+H]+	0.197521	0.183572
ESI(+) MS	PC	PC(22:6/20:4)	[M+H]+	-0.267005	0.183914
ESI(-) MS	PE	PE(O-20:0/18:2)	[M-H]-	-0.544878	0.184547
ESI(+) MS	LPC	LPC(18:1)	[M+H]+	0.211334	0.185467
ESI(+) MS	LPC	LPC(24:1)	[M+H]+	-0.191117	0.188043
ESI(+) MS	CE	CE(16:0)	[M+NH4]+	-0.20927	0.190742
ESI(+) MS	TAG	TAG(18:1/22:6/22:6)	[M+NH4]+	-0.28787	0.191847
ESI(-) MS	PE	dMePE(16:0/18:1)	[M-H]-	-0.41202	0.195753
ESI(-) MS	PC	PC(P-18:0/16:0)	[M+HCOO]-	0.373208	0.195753
ESI(+) MS	PC	PC(38;7)	[M+H]+	0.274153	0.199654
ESI(+) MS	PC	PC(35:4)	[M+H]+	-0.20845	0.202309
ESI(-) MS	PE	PE(O-16:0/22:6)	[M-H]-	-0.392958	0.208887
ESI(+) MS	LPC	LPC(18:3)	[M+H]+	-0.20259	0.21759
ESI(+) MS	PC	PC(P-34:3)	[M+H]+	-0.224705	0.218006
ESI(+) MS	PC	PC(18:1/20:4)	[M+H]+	0.15479	0.22345
ESI(+) MS	LPC	LPC(18:2)	[M+H]+	-0.244576	0.224895
ESI(+) MS	PC	PC(16:1/18:2)	[M+H]+	-0.202361	0.225765
ESI(+) MS	PC	PC(34:4)	[M+H]+	-0.186226	0.230317
ESI(+) MS	SM	SM(d41:3)	[M+H]+	-0.183353	0.23051
ESI(-) MS	PE	PE(O-18:0/22:6)	[M-H]-	-0.351142	0.241177
ESI(+) MS	LPC	LPC(16:0)	[M+H]+	-0.134859	0.241177
ESI(+) MS	DAG	DAG(18:1/18:1)	[M+NH4]+	-0.29592	0.242999
ESI(+) MS	LPC	LPC(22:1)	[M+H]+	-0.172004	0.245406
ESI(+) MS	SM	SM(d42:2)(1)	[M+H]+	0.148271	0.247746
ESI(+) MS	PC	PC(37:5)	[M+H]+	-0.33358	0.249285
ESI(+) MS	TAG	TAG(18:2/22:6/22:6)	[M+Na]+	-0.223505	0.251492
ESI(-) MS	PC	PC(20:4/18:2)	[M+HCOO]-	0.321853	0.256557
ESI(+) MS	PC	PC(O-40:6)(2)	[M+H]+	-0.176685	0.260871
ESI(+) MS	SM	SM(d42:3)	[M+H]+	0.135398	0.260871
ESI(+) MS	LPC	LPC(22:6)	[M+H]+	0.172243	0.260871
ESI(+) MS	PC	PC(O-34:1)	[M+H]+	0.120839	0.262128
ESI(+) MS	PC	PC(39:6)(1)	[M+H]+	0.132885	0.262367
ESI(+) MS	PC	PC(P-40:6)	[M+H]+	-0.134075	0.267205
ESI(+) MS	PC	PC(P-38:4)	[M+H]+	0.129151	0.270472
ESI(+) MS	PC	PC(38:2)	[M+H]+	0.140679	0.272714
ESI(+) MS	LPC	LPC(19:1)	[M+H]+	0.161	0.272714
ESI(+) MS	PE	PE(O-20:0/20:4)	[M+H]+	-0.143377	0.28681
ESI(+) MS	PC	PC(P-16:0/20:4)	[M+H]+	-0.137385	0.287551
ESI(+) MS	TAG	TAG(20:1/18:1/22:6)	[M+NH4]+	-0.300267	0.291056
ESI(+) MS	TAG	TAG(18:1/18:1/18:2)	[M+NH4]+	-0.194838	0.291056
ESI(+) MS	DAG	DAG(P-16:0/18:1)	[M+Na]+	-0.133265	0.291056
ESI(+) MS	CER	CER(d18:1/24:1)	[M+H]+	0.143028	0.291204
ESI(+) MS	PE	PE(18:1/22:6)	[M+H]+	-0.173136	0.29206
ESI(+) MS	PC	PC(O-38:4)	[M+H]+	-0.0984682	0.29206
ESI(-) MS	LPC	LPC(20:5)	[M+HCOO]-	-0.28381	0.292237
ESI(+) MS	PC	PC(O-16:0/20:4)	[M+H]+	-0.111962	0.297552
ESI(+) MS	PE	PE(P-16:0/20:4)	[M+H]+	-0.130842	0.304522
ESI(+) MS	PC	PC(38:5)	[M+Na]+	-0.172145	0.30598
ESI(+) MS	PC	PC(38:3)	[M+H]+	-0.126409	0.309333
ESI(+) MS	SM	SM(d36:2)	[M+H]+	-0.0976388	0.309333
ESI(-) MS	PE	dMePE(18:0/18:2)	[M-H]-	-0.192333	0.310068
ESI(+) MS	PC	PC(18:1/18:2)	[M+H]+	0.116352	0.312471
ESI(+) MS	PC	PC(40:4)(2)	[M+H]+	-0.107681	0.317975
ESI(+) MS	PC	PC(40:4)(1)	[M+H]+	0.106585	0.319024
ESI(+) MS	PC	PC(22:6/18:2)	[M+H]+	-0.112444	0.333318
ESI(-) MS	PC	PC(16:1/22:6)	[M+HCOO]-	-0.284361	0.34442
ESI(+) MS	PE	PE(P-20:0/20:4)	[M+H]+	-0.0911531	0.345362
ESI(-) MS	PE	dMePE(16:0/22:6)	[M-H]-	-0.162628	0.350857
ESI(+) MS	PC	PC(O-18:0/20:4)	[M+H]+	-0.0711205	0.35763
ESI(+) MS	PC	PC(O-36:1)	[M+H]+	-0.0556405	0.369643
ESI(+) MS	DAG	DAG(18:0/20:4)	[M+H]+	-0.0811374	0.371993
ESI(+) MS	PE	PE(O-38:4)	[M+H]+	-0.0765826	0.372578
ESI(-) MS	PI	PI(18:0/20:4)	[M-H]-	0.154562	0.381328
ESI(-) MS	PE	PE(P-36:3)	[M-H]-	-0.153182	0.383255
ESI(+) MS	LPC	LPC(18:0)	[M+H]+	-0.0465182	0.383255
ESI(-) MS	PC	PC(16:0/20:3)	[M+HCOO]-	-0.108053	0.390928
ESI(-) MS	PI	PI(18:1/18:2)	[M-H]-	0.123197	0.392674
ESI(+) MS	PC	PC(P-18:0/20:4)	[M+H]+	0.0501556	0.395863
ESI(+) MS	PC	PC(39:4)	[M+H]+	0.0540555	0.395863
ESI(+) MS	CE	CE(20:3)	[M+NH4]+	-0.0626812	0.399659
ESI(+) MS	PE	PE(P-18:1/22:6)	[M+H]+	-0.0570443	0.403528
ESI(+) MS	PE	PE(P-18:0/20:4)	[M+H]+	-0.0491882	0.403528
ESI(+) MS	LPC	LPC(O-16:0)	[M+H]+	-0.0372056	0.403528
ESI(-) MS	PI	PI(17:0/20:4)	[M-H]-	-0.0947987	0.409146
ESI(+) MS	LPE	LPE(20:4)	[M+H]+	-0.0426385	0.419033
ESI(+) MS	PC	PC(16:0/20:4)	[M+H]+	0.0316348	0.419033
ESI(+) MS	LPC	LPC(16:1)	[M+H]+	0.0436517	0.419033
ESI(+) MS	PC	PC(39:7)	[M+H]+	0.0542977	0.419033
ESI(-) MS	LPE	LdMePE(18:0)	[M-H]-	0.0758667	0.419033
ESI(+) MS	LPC	LPC(17:0)	[M+H]+	-0.0264742	0.419211
ESI(+) MS	LPC	LPC(20:3)	[M+H]+	0.0392744	0.425068
ESI(+) MS	LPC	LPC(15:0)	[M+H]+	-0.0332993	0.42659
ESI(+) MS	LPC	LPC(14:0)	[M+H]+	0.032851	0.431134
ESI(-) MS	MISC	Cholesterolsulfate	[M-H]-	-0.0495157	0.435533
ESI(+) MS	SM	SM(d40:2)(1)	[M+H]+	0.030986	0.435533
ESI(-) MS	PE	PE(O-18:0/20:4)	[M-H]-	0.0489073	0.437744
ESI(+) MS	PE	PE(18:1/20:4)	[M+H]+	0.0267069	0.438214
ESI(+) MS	LPC	LPC(22:4)	[M+H]+	0.0385974	0.438214
ESI(+) MS	MISC	Cholesterol	[M+H-H2O]+	0.0240095	0.44108
ESI(-) MS	LPE	LdMePE(18:2)	[M-H]-	0.042415	0.44108
ESI(+) MS	PC	PC(35:3)	[M+H]+	-0.015115	0.449906
ESI(-) MS	LPE	LPE(22:6)	[M-H]-	-0.029767	0.452471
ESI(+) MS	PC	PC(37:3)(1)	[M+H]+	-0.0108623	0.455881
ESI(-) MS	LPE	LdMePE(16:0)	[M-H]-	-0.0141886	0.457849
ESI(+) MS	PC	PC(40:7)	[M+H]+	-0.00729493	0.457849
ESI(+) MS	PC	PC(40:3p)	[M+H]+	-0.00726943	0.457849
ESI(+) MS	CE	CE(18:1)	[M+NH4]+	0.00839232	0.457849
ESI(-) MS	PI	PI(18:0/20:3)	[M-H]-	-0.0105878	0.46
ESI(+) MS	LPC	LPC(P-16:0)	[M+H]+	0.000760173	0.463998
ESI(+) MS	TAG	TAG(18:1/18:1/22:6)	[M+NH4]+	0.00149985	0.463998
ESI(+) MS	PC	PC(39:6)(2)	[M+H]+	0.00150461	0.463998

## Sheet: Table S1B Targeted Lipidyzer
Table S1B: Lipidomic profiling of young and old plasma using the targeted Lipidizer platform
Log fold mean change (old/young) - Log2 fold change in lipid concentration (nmol/g)
FDR-adjusted p-value - Two-tailed parametric Welch’s T-test P-values adjusted with Q-value correction
TAG: triacylglycerol, DAG: diacylglycerol, PC: phosphatidylcholine, PE: phosphatidylethanolamine, PI: phosphatidylinositol, LPC: lysophosphatidylcholine, LPE: lysophoshatidylethanolamine, SM: sphingomyelin, CER: ceramide, CE: cholesterol ester, FFA: free fatty acid
The 'P-' prefix is used for the 1Z-alkenyl ether (Plasmalogen) substituent, the 'O-' prefix is used to indicate the presence of an alkyl ether substituent
Lipid class	Lipid name	Log fold mean change (old/young)	FDR-adjusted p-value
PC	PC(18:1/20:4)	0.960134	0.00432102
TAG	TAG46:0-FA16:0	-1.01882	0.00432102
TAG	TAG48:0-FA16:0	-1.70965	0.00432102
TAG	TAG48:1-FA16:0	-1.6588	0.00432102
TAG	TAG48:1-FA16:1	-1.71718	0.00432102
TAG	TAG48:2-FA16:0	-1.79078	0.00432102
TAG	TAG48:2-FA18:2	-1.62878	0.00432102
TAG	TAG49:0-FA16:0	-1.09801	0.00432102
TAG	TAG49:1-FA16:0	-1.06903	0.00432102
TAG	TAG49:2-FA15:0	-1.46337	0.00432102
TAG	TAG50:0-FA16:0	-1.61832	0.00432102
TAG	TAG50:1-FA16:0	-1.59178	0.00432102
TAG	TAG50:1-FA18:1	-1.56779	0.00432102
TAG	TAG50:2-FA16:0	-1.65107	0.00432102
TAG	TAG50:2-FA18:2	-1.59445	0.00432102
TAG	TAG51:1-FA16:0	-1.08375	0.00432102
TAG	TAG51:1-FA17:0	-1.37142	0.00432102
TAG	TAG51:2-FA16:0	-0.74074	0.00432102
TAG	TAG51:2-FA17:0	-1.41668	0.00432102
TAG	TAG51:3-FA15:0	-1.25	0.00432102
TAG	TAG51:4-FA15:0	-1.27522	0.00432102
TAG	TAG52:2-FA18:0	-1.36382	0.00432102
TAG	TAG52:2-FA18:2	-1.40732	0.00432102
TAG	TAG52:4-FA16:0	-1.54898	0.00432102
TAG	TAG52:4-FA18:3	-1.74625	0.00432102
TAG	TAG52:5-FA16:0	-1.92619	0.00432102
TAG	TAG52:5-FA18:3	-1.76733	0.00432102
TAG	TAG53:0-FA16:0	-1.65544	0.00432102
TAG	TAG53:1-FA16:0	-1.11301	0.00432102
TAG	TAG53:2-FA17:0	-1.15881	0.00432102
TAG	TAG53:3-FA17:0	-1.23256	0.00432102
TAG	TAG53:4-FA17:0	-1.37775	0.00432102
TAG	TAG54:3-FA16:0	-1.30393	0.00432102
TAG	TAG54:4-FA18:0	-1.33489	0.00432102
TAG	TAG54:6-FA18:2	-1.19074	0.00432102
TAG	TAG54:7-FA18:2	-1.48993	0.00432102
TAG	TAG54:7-FA18:3	-1.39152	0.00432102
TAG	TAG56:9-FA20:5	-1.20898	0.00432102
TAG	TAG50:3-FA16:0	-1.67565	0.00434861
DAG	DAG(16:0/18:1)	-0.872463	0.00444025
TAG	TAG48:1-FA18:1	-1.43085	0.00444025
TAG	TAG49:1-FA18:1	-0.925799	0.00444025
TAG	TAG49:2-FA16:0	-1.12399	0.00444025
TAG	TAG49:2-FA18:2	-1.01859	0.00444025
TAG	TAG50:1-FA16:1	-1.46209	0.00444025
TAG	TAG51:0-FA16:0	-0.857468	0.00444025
TAG	TAG51:1-FA18:1	-1.04686	0.00444025
TAG	TAG52:3-FA18:2	-1.24647	0.00444025
TAG	TAG52:4-FA18:2	-1.3109	0.00444025
TAG	TAG53:1-FA18:1	-0.9045	0.00444025
TAG	TAG53:2-FA18:1	-0.786537	0.00444025
TAG	TAG53:3-FA18:2	-1.04059	0.00444025
TAG	TAG53:4-FA18:2	-0.65967	0.00444025
TAG	TAG54:2-FA16:0	-1.37551	0.00444025
TAG	TAG54:3-FA20:1	-1.29413	0.00444025
TAG	TAG54:5-FA16:0	-1.28962	0.00444025
TAG	TAG55:2-FA18:1	-0.856203	0.00444025
TAG	TAG50:3-FA18:2	-1.5889	0.00447016
TAG	TAG51:2-FA18:2	-0.963528	0.0046237
TAG	TAG52:3-FA16:0	-1.22565	0.00470913
TAG	TAG54:6-FA20:5	-1.59217	0.00470913
TAG	TAG47:0-FA16:0	-0.777175	0.00489805
TAG	TAG48:2-FA16:1	-1.71285	0.00530522
TAG	TAG52:1-FA18:0	-1.31501	0.0053948
TAG	TAG53:2-FA18:0	-0.314991	0.0053948
TAG	TAG54:4-FA16:0	-1.18114	0.0053948
TAG	TAG50:2-FA16:1	-1.51492	0.00540705
TAG	TAG54:6-FA18:1	-1.26518	0.00540937
TAG	TAG51:2-FA18:0	-0.413886	0.00555825
TAG	TAG48:1-FA14:0	-1.52965	0.00574283
TAG	TAG53:2-FA16:0	-1.07077	0.00574283
TAG	TAG54:2-FA18:2	-1.34886	0.00574283
TAG	TAG54:6-FA18:3	-1.20866	0.00574283
PC	PC(16:0/18:3)	-0.775159	0.00581331
TAG	TAG48:2-FA14:0	-1.57607	0.00581331
TAG	TAG52:1-FA16:0	-1.18003	0.00584414
DAG	DAG(16:0/18:2)	-1.04839	0.00627995
TAG	TAG56:6-FA22:5	-1.40475	0.00646097
TAG	TAG52:1-FA18:1	-1.10714	0.00653003
PC	PC(20:0/18:2)	-0.710512	0.00681596
PE	PE(16:0/18:2)	-0.881951	0.00681596
TAG	TAG52:5-FA18:2	-1.21902	0.00681596
TAG	TAG54:2-FA20:1	-1.12965	0.00681596
TAG	TAG54:7-FA20:5	-1.57248	0.00691485
TAG	TAG50:2-FA18:1	-1.41955	0.00697853
LPC	LPC(20:4)	0.666934	0.00717891
TAG	TAG49:1-FA15:0	-1.11901	0.00717891
TAG	TAG55:2-FA18:2	-1.09434	0.00751361
SM	SM(20:0)	-0.570047	0.00753672
TAG	TAG50:3-FA16:1	-1.43745	0.00753672
TAG	TAG51:2-FA15:0	-1.01187	0.00753672
TAG	TAG51:2-FA18:1	-0.736265	0.00753672
TAG	TAG51:4-FA18:2	-0.943829	0.00753672
TAG	TAG55:3-FA18:2	-0.816174	0.00753672
TAG	TAG56:6-FA16:0	-1.40901	0.00753672
TAG	TAG53:2-FA18:2	-0.872588	0.00768119
TAG	TAG50:4-FA18:2	-1.28363	0.00778529
TAG	TAG52:2-FA16:0	-1.05304	0.00790189
TAG	TAG52:5-FA18:1	-1.34424	0.00797109
TAG	TAG52:3-FA18:0	-1.18946	0.00852954
TAG	TAG51:3-FA18:2	-0.89361	0.008712
TAG	TAG54:3-FA18:0	-0.942993	0.00919253
TAG	TAG52:3-FA18:1	-1.02746	0.00985635
TAG	TAG50:3-FA14:0	-1.22922	0.0102763
DAG	DAG(16:0/16:0)	-0.592035	0.0105122
TAG	TAG54:5-FA18:2	-0.834428	0.0105122
TAG	TAG54:6-FA16:0	-1.42228	0.0105122
TAG	TAG56:8-FA16:0	-1.45313	0.0105122
TAG	TAG52:2-FA18:1	-0.981973	0.010749
TAG	TAG54:5-FA18:1	-0.841569	0.0108661
TAG	TAG54:5-FA18:3	-1.02975	0.0108661
TAG	TAG54:6-FA22:6	-1.48777	0.0111282
TAG	TAG54:4-FA20:3	-1.04207	0.0116297
PC	PC(16:0/18:2)	-0.569676	0.0118002
TAG	TAG56:7-FA22:5	-1.35284	0.0118382
TAG	TAG55:3-FA18:1	-0.871515	0.0120417
TAG	TAG56:8-FA18:2	-1.08364	0.0123247
TAG	TAG54:3-FA18:2	-0.902371	0.0124165
PE	PE(16:0/18:1)	-0.788976	0.0129105
TAG	TAG50:3-FA18:1	-1.16297	0.0138145
TAG	TAG54:5-FA20:4	-0.868427	0.0138145
TAG	TAG54:6-FA20:4	-0.902018	0.0144369
TAG	TAG56:7-FA16:0	-1.27221	0.0144369
TAG	TAG55:1-FA16:0	-1.49721	0.0146631
PE	PE(18:0/18:2)	-0.677645	0.0151842
TAG	TAG54:1-FA18:1	-0.716035	0.0151894
TAG	TAG54:1-FA18:0	-0.874683	0.0161488
TAG	TAG57:8-FA22:6	-0.64297	0.017129
TAG	TAG54:5-FA20:3	-0.980591	0.0174768
TAG	TAG56:5-FA18:2	-0.873222	0.0175415
TAG	TAG56:8-FA22:6	-1.31454	0.0180115
TAG	TAG56:7-FA18:2	-0.933333	0.0180576
TAG	TAG56:7-FA22:6	-1.22096	0.0180576
TAG	TAG56:4-FA18:2	-0.838849	0.0182381
TAG	TAG52:5-FA16:1	-1.02808	0.0189119
PC	PC(16:0/22:5)	-0.710039	0.0190708
TAG	TAG56:8-FA20:5	-0.862583	0.0190708
TAG	TAG56:6-FA22:6	-1.18978	0.0201255
TAG	TAG54:7-FA22:6	-1.6685	0.0211224
TAG	TAG56:2-FA18:1	-0.32537	0.0216664
TAG	TAG50:4-FA16:1	-1.31272	0.0222995
TAG	TAG57:3-FA18:2	-0.786814	0.0226198
CE	CE(18:3)	-0.549762	0.0244747
TAG	TAG50:2-FA14:0	-1.02765	0.0257987
DAG	DAG(16:1/18:1)	-0.574557	0.0263531
CE	CE(18:4)	-0.5511	0.0273231
PC	PC(16:0/16:1)	-0.611049	0.0273722
TAG	TAG55:6-FA20:3	0.0649199	0.0277801
PC	PC(18:0/20:4)	0.498079	0.0285419
TAG	TAG53:3-FA18:1	-0.0978068	0.0298953
FFA	FFA(20:5)	-0.361752	0.0302517
TAG	TAG53:6-FA18:1	0.06537	0.0302517
TAG	TAG55:1-FA18:1	-0.892513	0.0302859
LPE	LPE(18:2)	-0.499199	0.030979
TAG	TAG58:10-FA22:6	-0.844936	0.0325319
TAG	TAG56:7-FA20:5	-0.750232	0.0330757
SM	SM(24:0)	-0.0756116	0.0338464
TAG	TAG54:2-FA18:0	-0.661559	0.0364613
TAG	TAG55:6-FA20:4	-0.416606	0.0364613
TAG	TAG56:8-FA18:1	-0.731965	0.0364613
TAG	TAG52:4-FA18:1	-0.868217	0.0369183
PC	PC(18:1/18:1)	0.418177	0.037159
TAG	TAG56:7-FA18:1	-0.822608	0.0376121
FFA	FFA(18:4)	-0.266772	0.0412633
SM	SM(22:0)	-0.348681	0.0419834
TAG	TAG56:4-FA20:1	-0.706473	0.0421702
PC	PC(18:1/22:6)	0.530237	0.0424816
CE	CE(20:5)	-0.576776	0.0434567
TAG	TAG56:9-FA22:6	-1.11297	0.0434567
PC	PC(18:1/20:3)	0.477394	0.044871
TAG	TAG60:12-FA22:6	-0.780323	0.044888
TAG	TAG57:9-FA22:6	0.0439828	0.0468915
PC	PC(16:0/18:1)	-0.421558	0.0527759
PC	PC(18:2/18:2)	-0.410228	0.0537651
TAG	TAG53:7-FA18:3	0.136404	0.0541228
TAG	TAG53:5-FA18:3	-0.461191	0.0549177
CE	CE(20:4)	0.374174	0.0570273
DAG	DAG(16:0/18:0)	-0.670136	0.0576527
PC	PC(18:0/18:2)	-0.362588	0.0587885
PC	PC(18:0/22:5)	-0.526552	0.0587885
PC	PC(17:0/18:2)	-0.30664	0.0591237
PE	PE(18:0/18:1)	-0.47351	0.059354
TAG	TAG51:4-FA18:1	-0.0755689	0.0637029
LPC	LPC(18:3)	-0.378237	0.0637635
LPC	LPC(20:0)	-0.421776	0.0637635
FFA	FFA(16:0)	-0.228963	0.0641565
TAG	TAG54:7-FA20:4	-0.569881	0.0657253
TAG	TAG56:6-FA18:1	-0.59445	0.0661292
TAG	TAG56:8-FA20:4	-0.511202	0.0686178
TAG	TAG52:2-FA16:1	-0.60381	0.0689857
PC	PC(14:0/18:2)	-0.381256	0.070276
FFA	FFA(18:3)	-0.538072	0.0730384
CE	CE(17:0)	-0.444408	0.076188
DAG	DAG(18:1/18:2)	-0.490412	0.077715
TAG	TAG51:4-FA16:0	-0.0465626	0.0842143
TAG	TAG54:4-FA18:2	-0.499712	0.0842143
SM	SM(18:0)	-0.297671	0.085951
PE	PE(P-18:1/18:2)	-0.402671	0.0869273
FFA	FFA(14:0)	-0.260373	0.0869953
TAG	TAG52:4-FA16:1	-0.598416	0.0893093
LPC	LPC(20:5)	-0.487929	0.0898711
PE	PE(18:0/22:6)	-0.429217	0.0936178
PE	PE(P-16:0/18:2)	-0.351535	0.0936178
SM	SM(26:1)	-0.288733	0.0941512
TAG	TAG58:9-FA18:2	-0.543832	0.0954546
SM	SM(16:0)	-0.318009	0.0954866
PC	PC(16:0/16:0)	-0.207937	0.0974425
PE	PE(18:0/20:3)	-0.402041	0.100337
PE	PE(P-18:0/18:2)	-0.35808	0.105866
SM	SM(20:1)	-0.249094	0.105866
TAG	TAG58:9-FA18:1	-0.468719	0.105866
CE	CE(18:2)	-0.288258	0.107896
PE	PE(18:1/18:2)	-0.362616	0.107896
TAG	TAG53:4-FA18:1	0.0199362	0.107896
LPC	LPC(22:5)	-0.34435	0.108887
PC	PC(16:0/20:3)	-0.318744	0.108887
PC	PC(18:0/18:1)	-0.283436	0.108887
PE	PE(16:0/22:6)	-0.492	0.108887
TAG	TAG54:2-FA18:1	-0.425122	0.108887
TAG	TAG55:8-FA20:4	-0.103214	0.108887
PE	PE(O-16:0/22:6)	-0.371199	0.110392
CE	CE(14:0)	0.66434	0.11852
PE	PE(O-18:0/18:2)	-0.315977	0.124098
SM	SM(14:0)	-0.410482	0.126633
DAG	DAG(18:2/22:6)	-0.477851	0.128888
PE	PE(18:1/18:1)	-0.308173	0.129073
LPC	LPC(20:1)	0.268766	0.131083
TAG	TAG51:3-FA18:1	-0.0360124	0.132067
CE	CE(22:5)	-0.262701	0.132596
CE	CE(22:4)	-0.245942	0.132709
PE	PE(16:0/20:4)	-0.34973	0.134519
PE	PE(18:0/18:0)	-0.301273	0.135244
TAG	TAG56:4-FA18:1	-0.419155	0.135244
FFA	FFA(16:1)	-0.298669	0.13568
CE	CE(16:0)	0.322163	0.137017
SM	SM(26:0)	-0.224245	0.137017
TAG	TAG58:9-FA22:6	-0.435029	0.141719
TAG	TAG57:2-FA18:1	-0.399386	0.141934
LPC	LPC(18:1)	0.212609	0.143102
TAG	TAG56:3-FA20:1	-0.360989	0.145547
FFA	FFA(18:0)	-0.11264	0.147993
CER	CER(22:1)	0.137473	0.150373
PC	PC(18:0/20:2)	-0.245473	0.151927
PE	PE(O-18:0/22:6)	-0.30087	0.153129
CE	CE(16:1)	-0.367172	0.153872
TAG	TAG53:5-FA18:2	0.0245391	0.153872
TAG	TAG55:7-FA20:4	0.0307356	0.154206
PC	PC(16:0/20:2)	-0.258318	0.15446
PE	PE(O-18:0/18:1)	-0.23063	0.156849
PC	PC(18:2/20:1)	0.224263	0.159188
TAG	TAG52:3-FA16:1	-0.38148	0.162448
PC	PC(17:0/14:1)	-0.123229	0.163347
PC	PC(16:0/18:0)	-0.147996	0.166219
FFA	FFA(22:2)	-0.944836	0.182953
FFA	FFA(20:1)	-0.119971	0.186347
PC	PC(18:2/20:4)	0.201356	0.18672
LPE	LPE(16:0)	-0.208457	0.195463
TAG	TAG51:3-FA16:0	-0.0178755	0.197856
TAG	TAG53:6-FA18:3	0.0284446	0.20175
PE	PE(P-16:0/22:6)	-0.262232	0.202475
DAG	DAG(20:0/20:0)	-0.61447	0.203622
TAG	TAG52:4-FA20:2	-0.0764701	0.207296
TAG	TAG53:3-FA18:0	0.013498	0.214768
LPC	LPC(20:2)	0.186048	0.218726
LPC	LPC(22:6)	0.205619	0.218726
PE	PE(P-18:0/22:6)	-0.228096	0.218726
CE	CE(18:0)	-0.161774	0.218954
TAG	TAG53:4-FA18:0	0.0295399	0.219419
LPE	LPE(18:0)	-0.186364	0.22042
PC	PC(18:2/20:3)	-0.186419	0.221771
TAG	TAG54:4-FA18:1	-0.241104	0.221771
LPC	LPC(16:0)	-0.129166	0.222527
FFA	FFA(14:1)	-0.118446	0.223949
FFA	FFA(20:0)	-0.0844681	0.223949
FFA	FFA(22:1)	-0.179102	0.223949
PC	PC(16:0/22:6)	-0.182211	0.223949
TAG	TAG56:3-FA18:1	-0.232044	0.226324
PC	PC(18:0/18:0)	-0.122398	0.22897
DAG	DAG(18:1/22:6)	-0.213004	0.236715
PE	PE(O-18:0/20:4)	0.169856	0.23885
CE	CE(20:0)	-0.524589	0.239874
CE	CE(20:3)	0.142059	0.239874
CE	CE(24:1)	-0.467634	0.239874
TAG	TAG55:7-FA18:1	0.032385	0.240632
PC	PC(16:0/20:4)	0.131703	0.241482
FFA	FFA(18:2)	-0.188584	0.241556
DAG	DAG(18:2/20:4)	-0.13221	0.241723
SM	SM(24:1)	0.119098	0.244341
FFA	FFA(22:4)	0.102255	0.244812
PE	PE(18:1/20:4)	0.186575	0.248091
LPE	LPE(18:1)	0.14578	0.252952
CE	CE(18:1)	-0.121271	0.259133
TAG	TAG58:8-FA22:6	-0.21198	0.259133
LPC	LPC(20:3)	0.121629	0.268786
PC	PC(18:1/18:2)	0.0995378	0.274365
DAG	DAG(18:1/18:1)	-0.160843	0.277022
TAG	TAG56:5-FA18:1	-0.1692	0.277022
FFA	FFA(20:3)	-0.074491	0.277389
PE	PE(P-18:0/20:4)	0.1225	0.281168
PE	PE(P-18:1/20:4)	0.0987056	0.289603
DAG	DAG(18:1/20:4)	0.0815182	0.294408
PE	PE(18:0/20:4)	-0.115308	0.295676
CE	CE(22:0)	0.0931228	0.301226
FFA	FFA(17:0)	-0.0188329	0.30357
LPC	LPC(18:2)	-0.0719415	0.30357
PC	PC(18:1/16:1)	0.0971188	0.30357
FFA	FFA(15:0)	-0.026905	0.308732
TAG	TAG56:7-FA20:4	-0.0960503	0.308732
SM	SM(22:1)	-0.0616133	0.314176
FFA	FFA(22:0)	0.0330797	0.315631
LPE	LPE(20:4)	-0.0958675	0.315631
PC	PC(18:2/16:1)	-0.0692738	0.323437
FFA	FFA(22:5)	0.104273	0.33427
TAG	TAG56:6-FA20:3	-0.0772238	0.334788
LPC	LPC(17:0)	0.0438362	0.341209
PC	PC(18:0/22:6)	-0.0632996	0.341256
FFA	FFA(20:4)	0.0447308	0.346994
LPC	LPC(14:0)	-0.0432288	0.346994
SM	SM(18:1)	-0.042716	0.346994
TAG	TAG54:3-FA18:1	0.0666952	0.356688
CE	CE(20:2)	-0.0350794	0.361914
CE	CE(15:0)	-0.0692627	0.362927
LPC	LPC(16:1)	-0.0299117	0.367612
CE	CE(20:1)	-0.0948576	0.369796
CE	CE(22:6)	-0.0253315	0.369796
FFA	FFA(18:1)	0.0311378	0.369796
PC	PC(18:0/20:3)	-0.0284628	0.369796
TAG	TAG56:6-FA20:4	-0.0362609	0.369796
CE	CE(24:0)	-0.0849361	0.371232
FFA	FFA(24:1)	-0.0170235	0.371232
TAG	TAG53:6-FA18:2	-0.0043727	0.371232
TAG	TAG55:7-FA20:3	0.00753503	0.371232
FFA	FFA(20:2)	0.0106783	0.374294
FFA	FFA(22:6)	-0.0229445	0.374294
LPC	LPC(18:0)	0.0159694	0.374294
TAG	TAG53:5-FA18:1	0.00146553	0.374294
TAG	TAG55:6-FA18:1	0.00377905	0.374294
FFA	FFA(24:0)	-0.00309556	0.378044
LPC	LPC(15:0)	-0.0076245	0.378044
PE	PE(18:1/22:6)	-0.0119989	0.383481
PE	PE(P-16:0/20:4)	-0.00395051	0.388372
CE	CE(22:2)	0.00801958	0.388626
