# Supplementary material for: Cross-Platform Comparison of Untargeted and Targeted Lipidomics Approaches on Aging Mouse Plasma
Source: Sci Rep. 2018 Dec 10;8:17747. doi: 10.1038/s41598-018-35807-4 (PMC6288111; doi:10.1038/s41598-018-35807-4)
Supplement: Supplementary file 4 — Supplementary Dataset 2 [file 41598_2018_35807_MOESM4_ESM.xlsx]

## Sheet: Sheet1
Table S2: Internal standard concentrations used to generate calibration curves
Concentration Factor 1 represents the LWM recommended concentrations
All internal standards are deuterated
TAG: triacylglycerol, DAG: diacylglycerol, PC: phosphatidylcholine, PE: phosphatidylethanolamine, LPC: lysophosphatidylcholine, LPE: lysophoshatidylethanolamine, SM: sphingomyelin, CER: ceramide, HCER: hexosylceramide, LCER: lactosylceramide, DCER: Dihydroceramide, CE: cholesterol ester, FFA: free fatty acid
Internal Standard	Concentration Factor 4 (µM)	Concentration Factor 2 (µM)	Concentration Factor 1 (µM)	Concentration Factor 0.5 (µM)	Concentration Factor 0.1 (µM)	Concentration Factor 0.05 (µM)	Concentration Factor 0.001 (µM)
dCE(16:0)	59.1073	29.5536	14.7768	7.38841	1.47768	0.738841	0.147768
dCE(16:1)	55.0605	27.5303	13.7651	6.88257	1.37651	0.688257	0.137651
dCE(18:1)	239.239	119.62	59.8098	29.9049	5.98098	2.99049	0.598098
dCE(18:2)	581.638	290.819	145.409	72.7047	14.5409	7.27047	1.45409
dCE(20:3)	66.5063	33.2531	16.6266	8.31328	1.66266	0.831328	0.166266
dCE(20:4)	66.7039	33.352	16.676	8.33799	1.6676	0.833799	0.16676
dCE(20:5)	70.8372	35.4186	17.7093	8.85465	1.77093	0.885465	0.177093
dCE(22:6)	75.7985	37.8992	18.9496	9.47481	1.89496	0.947481	0.189496
dCER(16:0)	9.75069	4.87534	2.43767	1.21884	0.243767	0.121884	0.0243767
dDAG(16:0/16:0)	1.84685	0.923425	0.461712	0.230856	0.0461712	0.0230856	0.00461712
dDAG(16:0/18:0)	2.20171	1.10085	0.550427	0.275214	0.0550427	0.0275214	0.00550427
dDAG(16:0/18:1)	2.65089	1.32545	0.662723	0.331362	0.0662723	0.0331362	0.00662723
dDAG(16:0/18:2)	2.21646	1.10823	0.554115	0.277057	0.0554115	0.0277057	0.00554115
dDAG(16:0/18:3)	0.60046	0.30023	0.150115	0.0750575	0.0150115	0.00750575	0.00150115
dDAG(16:0/20:4)	0.639427	0.319714	0.159857	0.0799284	0.0159857	0.00799284	0.00159857
dDAG(16:0/20:5)	0.620115	0.310058	0.155029	0.0775144	0.0155029	0.00775144	0.00155029
dDAG(16:0/22:6)	0.656855	0.328427	0.164214	0.0821069	0.0164214	0.00821069	0.00164214
dDCER(16:0)	1.94296	0.971481	0.48574	0.24287	0.048574	0.024287	0.0048574
dFFA(16:0)	50.2235	25.1117	12.5559	6.27794	1.25559	0.627794	0.125559
dFFA(17:1)	49.6623	24.8311	12.4156	6.20779	1.24156	0.620779	0.124156
dHCER(16:0)	11.2817	5.64087	2.82044	1.41022	0.282044	0.141022	0.0282044
dLCER(16:0)	9.18221	4.5911	2.29555	1.14778	0.229555	0.114778	0.0229555
dLPC(16:0)	52.8377	26.4189	13.2094	6.60471	1.32094	0.660471	0.132094
dLPE(18:0)	27.3988	13.6994	6.84969	3.42485	0.684969	0.342485	0.0684969
dPC(16:0/16:1)	20.7039	10.352	5.17598	2.58799	0.517598	0.258799	0.0517598
dPC(16:0/18:1)	87.6018	43.8009	21.9004	10.9502	2.19004	1.09502	0.219004
dPC(16:0/18:2)	88.7011	44.3505	22.1753	11.0876	2.21753	1.10876	0.221753
dPC(16:0/18:3)	22.6698	11.3349	5.66745	2.83373	0.566745	0.283373	0.0566745
dPC(16:0/20:3)	24.3914	12.1957	6.09784	3.04892	0.609784	0.304892	0.0609784
dPC(16:0/20:4)	93.5974	46.7987	23.3994	11.6997	2.33994	1.16997	0.233994
dPC(16:0/20:5)	23.6706	11.8353	5.91766	2.95883	0.591766	0.295883	0.0591766
dPC(16:0/22:4)	24.4305	12.2152	6.10762	3.05381	0.610762	0.305381	0.0610762
dPC(16:0/22:5)	25.3073	12.6536	6.32681	3.16341	0.632681	0.316341	0.0632681
dPC(16:0/22:6)	47.4659	23.7329	11.8665	5.93324	1.18665	0.593324	0.118665
dPE(18:0/18:1)	3.55276	1.77638	0.88819	0.444095	0.088819	0.0444095	0.0088819
dPE(18:0/18:2)	3.5623	1.78115	0.890575	0.445288	0.0890575	0.0445288	0.00890575
dPE(18:0/18:3)	0.750107	0.375054	0.187527	0.0937634	0.0187527	0.00937634	0.00187527
dPE(18:0/20:3)	0.929524	0.464762	0.232381	0.116191	0.0232381	0.0116191	0.00232381
dPE(18:0/20:4)	3.45164	1.72582	0.86291	0.431455	0.086291	0.0431455	0.0086291
dPE(18:0/20:5)	0.761351	0.380676	0.190338	0.0951689	0.0190338	0.00951689	0.00190338
dPE(18:0/22:5)	0.801402	0.400701	0.200351	0.100175	0.0200351	0.0100175	0.00200351
dPE(18:0/22:6)	3.34764	1.67382	0.836911	0.418456	0.0836911	0.0418456	0.00836911
dSM(16:0)	37.5793	18.7897	9.39483	4.69742	0.939483	0.469742	0.0939483
dSM(18:1)	36.2506	18.1253	9.06265	4.53133	0.906265	0.453133	0.0906265
dSM(24:0)	32.4519	16.2259	8.11296	4.05648	0.811296	0.405648	0.0811296
dSM(24:1)	32.5314	16.2657	8.13286	4.06643	0.813286	0.406643	0.0813286
dTAG50:1-FA16:0	41.1811	20.5906	10.2953	5.14764	1.02953	0.514764	0.102953
dTAG52:1-FA18:0	42.9198	21.4599	10.7299	5.36497	1.07299	0.536497	0.107299
dTAG52:2-FA18:1	43.0197	21.5098	10.7549	5.37746	1.07549	0.537746	0.107549
dTAG52:3-FA18:2	43.12	21.56	10.78	5.39001	1.078	0.539001	0.1078
dTAG52:4-FA18:3	12.3487	6.17434	3.08717	1.54359	0.308717	0.154359	0.0308717
dTAG54:4-FA20:3	11.9606	5.98028	2.99014	1.49507	0.299014	0.149507	0.0299014
dTAG54:5-FA20:4	11.9877	5.99386	2.99693	1.49846	0.299693	0.149846	0.0299693
dTAG56:7-FA22:6	11.0892	5.54461	2.77231	1.38615	0.277231	0.138615	0.0277231
