# Supplementary material for: Cross-Platform Comparison of Untargeted and Targeted Lipidomics Approaches on Aging Mouse Plasma
Source: Sci Rep. 2018 Dec 10;8:17747. doi: 10.1038/s41598-018-35807-4 (PMC6288111; doi:10.1038/s41598-018-35807-4)
Supplement: Supplementary file 5 — Supplementary Dataset 3 [file 41598_2018_35807_MOESM5_ESM.xlsx]

## Sheet: Sheet1
Table S3: Calibration curve coefficients of determination (r2)
7-point dilution curve: all data point considered - 6-point dilution curve: highest concentration data point was discarded from the analysis
TAG: triacylglycerol, DAG: diacylglycerol, PC: phosphatidylcholine, PE: phosphatidylethanolamine, LPC: lysophosphatidylcholine, LPE: lysophoshatidylethanolamine, SM: sphingomyelin, CER: ceramide, HCER: hexosylceramide, LCER: lactosylceramide, DCER: Dihydroceramide, CE: cholesterol ester, FFA: free fatty acid
ND: not detected because of low intensity (DAG, PE) or unsuitable LC-MS method (FFA)
	Untargeted LC-MS platform		Targeted Lipidizer platform
Internal Standard	r2 (7-point dilution curve)	r2 (6-point dilution curve)	r2 (7-point dilution curve)	r2 (6-point dilution curve)
dCE(16:0)	0.994	0.985	0.974	0.997
dCE(16:1)	0.98	0.915	0.97	0.995
dCE(18:1)	1	1	0.966	0.994
dCE(18:2)	1	1	0.959	0.99
dCE(20:3)	1	1	0.961	0.992
dCE(20:4)	1	0.999	0.959	0.991
dCE(20:5)	0.987	0.987	0.961	0.992
dCE(22:6)	0.994	0.987	0.966	0.993
dCER(16:0)	0.999	1	0.992	0.999
dDAG(16:0/16:0)	0.992	0.997	0.974	0.995
dDAG(16:0/18:0)	0.993	1	0.992	0.993
dDAG(16:0/18:1)	0.976	0.995	0.984	0.998
dDAG(16:0/18:2)	0.992	0.998	0.985	0.999
dDAG(16:0/18:3)	0.998	0.994	0.991	0.992
dDAG(16:0/20:4)	ND	ND	0.986	0.996
dDAG(16:0/20:5)	0.997	0.997	0.975	0.99
dDAG(16:0/22:6)	0.983	0.983	0.976	0.999
dDCER(16:0)	1	1	0.996	0.993
dFFA(16:0)	ND	ND	1	0.999
dFFA(17:1)	ND	ND	1	0.999
dHCER(16:0)	1	0.999	0.991	0.998
dLCER(16:0)	1	1	0.991	0.986
dLPC(16:0)	0.998	1	1	1
dLPE(18:0)	0.999	1	1	1
dPC(16:0/16:1)	0.999	1	1	1
dPC(16:0/18:1)	1	0.998	1	1
dPC(16:0/18:2)	1	0.999	0.999	0.998
dPC(16:0/18:3)	1	1	0.998	0.995
dPC(16:0/20:3)	0.999	0.998	0.999	1
dPC(16:0/20:4)	1	1	1	1
dPC(16:0/20:5)	1	1	0.998	0.993
dPC(16:0/22:4)	0.999	1	1	0.999
dPC(16:0/22:5)	1	1	0.999	0.997
dPC(16:0/22:6)	0.999	1	0.999	0.999
dPE(18:0/18:1)	0.999	0.999	0.997	0.998
dPE(18:0/18:2)	1	1	0.999	0.997
dPE(18:0/18:3)	ND	ND	0.995	0.977
dPE(18:0/20:3)	ND	ND	0.991	0.986
dPE(18:0/20:4)	0.999	0.998	0.999	0.998
dPE(18:0/20:5)	ND	ND	0.985	0.934
dPE(18:0/22:5)	ND	ND	0.978	0.915
dPE(18:0/22:6)	0.996	0.999	0.996	0.997
dSM(16:0)	0.999	0.998	0.995	0.999
dSM(18:1)	1	1	0.995	1
dSM(24:0)	1	1	0.997	1
dSM(24:1)	1	0.999	0.998	1
dTAG50:1-FA16:0	1	1	0.983	0.997
dTAG52:1-FA18:0	0.999	0.998	0.983	0.998
dTAG52:2-FA18:1	1	1	0.983	0.997
dTAG52:3-FA18:2	1	1	0.986	0.996
dTAG52:4-FA18:3	0.997	1	0.988	0.997
dTAG54:4-FA20:3	1	1	0.985	0.997
dTAG54:5-FA20:4	1	0.999	0.984	0.998
dTAG56:7-FA22:6	0.997	0.999	0.983	0.999
